# Supplementary material for: The Influence of Intersections on Fuel Consumption in Urban Arterial Road Traffic: A Single Vehicle Test in Harbin, China
Source: PLoS One. 2015 Sep 14;10(9):e0137477. doi: 10.1371/journal.pone.0137477 (PMC4569072; doi:10.1371/journal.pone.0137477)
Supplement: S1 Dataset — (XLS) [file pone.0137477.s001.xls]

## Sheet: Sheet1
Tuesday	16		October	16:38:34:40973
1GD 906 033			1.6l SIMOS 3W00HSSC03
						'005
	Time	Time interval	Engnie velocity	Injection time	Modified injection	Engnie velocity	Modified engine velocity		FC	Speed		Acceleration
	Record value
			/min	ms		/min			ml	km/h		m/s2
1	171.95	0.8	896	4.12	3.605	896	896	86.1355	0.356423	0	0	0
	172.75	0.79	864	3.09	4.12	864	864	93.7382	0.387882	0	0	1.40647
	173.54	0.8	736	5.15	5.665	736	736	111.185	0.460076	4	0.444444	1.04167
	174.34	0.81	928	6.18	7.21	960	944	183.768	0.760421	7	1.2375	0.342936
	175.15	0.8	1024	8.24	6.18	1152	1088	179.302	0.741941	8	1.66667	1.04167
	175.95	0.79	1472	4.12	3.09	1504	1488	121.079	0.501015	11	2.08472	0.351617
	176.74	0.8	1280	2.06	3.605	1184	1232	118.436	0.490081	12	2.55556	0
	177.54	0.79	832	5.15	7.21	864	848	161.004	0.666224	12	2.63333	0.351617
	178.33	0.8	928	9.27	8.24	992	960	210.944	0.872872	13	2.77778	1.38889
	179.13	0.81	1184	7.21	6.18	1248	1216	202.902	0.839593	17	3.375	0.685871
	179.94	0.8	1344	5.15	5.665	1376	1360	205.451	0.850141	19	4	0.694444
	180.74	0.81	1472	6.18	4.635	1536	1504	188.218	0.778833	21	4.5	0.685871
	181.55	0.81	1632	3.09	2.575	1632	1632	113.465	0.46951	23	4.95	0
2	182.36	0.81	1312	2.06	4.635	1120	1216	152.176	0.629695	23	5.175	0.342936
	183.17	0.8	1120	7.21	7.725	1216	1168	240.608	0.995619	24	5.22222	0.347222
	183.97	0.82	1248	8.24	7.725	1280	1264	266.894	1.10439	25	5.58056	0.338753
	184.79	0.8	1280	7.21	7.21	1312	1296	249.178	1.03108	26	5.66667	0.694444
	185.59	0.79	1376	7.21	5.665	1408	1392	207.656	0.859267	28	5.925	0.351617
	186.38	0.8	1440	4.12	5.665	1472	1456	219.953	0.910151	29	6.33333	0.694444
	187.18	0.79	1504	7.21	4.635	1536	1520	185.524	0.767684	31	6.58333	0
	187.97	0.8	1568	2.06	2.06	1536	1552	85.2565	0.352786	31	6.88889	0
	188.77	0.8	1248	2.06	4.12	1152	1200	131.84	0.545545	31	6.88889	0
	189.57	0.81	1120	6.18	6.18	1184	1152	192.223	0.795404	31	6.975	0.342936
	190.38	0.79	1184	6.18	6.695	1184	1184	208.741	0.863757	32	6.9125	0.351617
	191.17	0.8	1216	7.21	6.695	1216	1216	217.097	0.89833	33	7.22222	0.347222
	191.97	0.79	1280	6.18	7.21	1280	1280	243.025	1.00562	34	7.35139	0.351617
	192.76	0.8	1312	8.24	6.18	1312	1312	216.218	0.894694	35	7.66667	0.347222
	193.56	0.79	1344	4.12	5.665	1376	1360	202.883	0.839514	36	7.79028	0.703235
	194.35	0.8	1408	7.21	5.665	1408	1408	212.702	0.880146	38	8.22222	0
	195.15	0.8	1408	4.12	3.09	1376	1392	114.701	0.474624	38	8.44444	0
	195.95	0.79	1440	2.06	3.09	1408	1424	115.871	0.479466	38	8.33889	0
	196.74	0.8	1440	4.12	3.605	1472	1456	139.97	0.579187	38	8.44444	0
	197.54	0.79	1408	3.09	2.575	1408	1408	95.4741	0.395065	38	8.33889	0
	198.33	0.8	1440	2.06	3.605	1440	1440	138.432	0.572822	38	8.44444	0
	199.13	0.79	1440	5.15	3.605	1408	1424	135.183	0.559377	38	8.33889	0
	199.92	0.8	1376	2.06	2.06	1376	1376	75.5883	0.312779	38	8.44444	-0.347222
	200.72	0.8	1376	2.06	2.06	1376	1376	75.5883	0.312779	37	8.33333	-0.347222
	201.52	0.79	1376	2.06	2.06	1376	1376	74.6434	0.308869	36	8.00972	0
	202.31	0.8	1344	2.06	4.12	1408	1376	151.177	0.625558	36	8	0.347222
	203.11	0.79	1344	6.18	4.12	1376	1360	147.551	0.610556	37	8.00972	0
	203.9	0.8	1344	2.06	4.635	1408	1376	170.074	0.703753	37	8.22222	0.347222
	204.7	0.79	1376	7.21	4.635	1440	1408	171.853	0.711118	38	8.22917	0
	205.49	0.8	1440	2.06	4.635	1408	1424	176.006	0.728302	38	8.44444	0
	206.29	0.79	1440	7.21	5.15	1376	1408	190.948	0.790131	38	8.33889	0
	207.08	0.8	1440	3.09	2.575	1408	1424	97.7813	0.404612	38	8.44444	0
3	207.88	0.8	1376	2.06	2.06	1408	1392	76.4672	0.316416	38	8.44444	-0.347222
	208.68	0.79	1408	2.06	2.06	1376	1392	75.5114	0.312461	37	8.22917	-0.703235
	209.47	0.8	1344	2.06	2.06	1344	1344	73.8304	0.305505	35	8	-0.694444
	210.27	0.79	1248	2.06	2.06	1152	1200	65.096	0.269363	33	7.46111	-1.05485
	211.06	0.8	928	2.06	2.06	896	912	50.0992	0.207307	30	7	-0.694444
	211.86	0.79	896	2.06	2.06	896	896	48.605	0.201124	28	6.36389	0
	212.65	0.8	864	2.06	2.06	864	864	47.4624	0.196396	28	6.22222	-0.347222
	213.45	0.8	864	2.06	2.06	864	864	47.4624	0.196396	27	6.11111	0
	214.25	0.79	896	2.06	2.06	864	880	47.7371	0.197533	27	5.925	0
	215.04	0.8	896	2.06	2.06	896	896	49.2203	0.20367	27	6	-0.347222
	215.84	0.79	896	2.06	2.06	896	896	48.605	0.201124	26	5.81528	0
	216.63	0.8	896	2.06	2.06	896	896	49.2203	0.20367	26	5.77778	-0.347222
	217.43	0.8	896	2.06	2.06	896	896	49.2203	0.20367	25	5.66667	-0.347222
	218.23	0.8	896	2.06	2.06	896	896	49.2203	0.20367	24	5.44444	0
	219.03	0.82	896	2.06	2.06	896	896	50.4508	0.208762	24	5.46667	-0.338753
	219.85	0.79	896	2.06	2.06	896	896	48.605	0.201124	23	5.15694	0
4	220.64	0.8	896	2.06	2.06	896	896	49.2203	0.20367	23	5.11111	0
	221.44	0.79	896	2.06	2.06	896	896	48.605	0.201124	23	5.04722	-0.351617
	222.23	0.8	896	2.06	4.12	1184	1040	114.261	0.472806	22	5	0.694444
	223.03	0.79	1120	6.18	7.725	1216	1168	237.6	0.983174	24	5.04722	0.703235
	223.82	0.82	1280	9.27	5.665	1312	1296	200.677	0.830387	26	5.69444	0.338753
	224.64	0.81	1344	2.06	2.06	1216	1280	71.1936	0.294594	27	5.9625	0
	225.45	0.79	1088	2.06	2.06	1056	1072	58.1524	0.240631	27	5.925	0
	226.24	0.81	992	2.06	2.06	960	976	54.2851	0.224628	27	6.075	-0.342936
	227.05	0.8	928	2.06	2.06	864	896	49.2203	0.20367	26	5.88889	0
	227.85	0.79	896	2.06	2.06	896	896	48.605	0.201124	26	5.70556	-0.351617
	228.64	0.8	864	2.06	2.06	896	880	48.3413	0.200033	25	5.66667	-1.04167
	229.44	0.8	896	2.06	2.06	896	896	49.2203	0.20367	22	5.22222	-0.694444
	230.24	0.81	896	2.06	2.06	896	896	49.8355	0.206216	20	4.725	-0.685871
	231.05	0.79	896	2.06	2.06	896	896	48.605	0.201124	18	4.16944	-1.75809
	231.84	0.8	896	2.06	2.06	896	896	49.2203	0.20367	13	3.44444	-1.38889
	232.64	0.78	896	2.06	2.06	896	896	47.9898	0.198578	9	2.38333	-1.06838
	233.42	0.8	896	2.06	2.06	896	896	49.2203	0.20367	6	1.66667	-0.694444
	234.22	0.79	896	2.06	2.06	896	896	48.605	0.201124	4	1.09722	0
	235.01	0.82	896	2.06	2.06	896	896	50.4508	0.208762	4	0.911111	0
	235.83	0.79	896	2.06	2.06	896	896	48.605	0.201124	4	0.877778	-1.40647
	236.62	0.8	864	2.06	2.06	864	864	47.4624	0.196396	0	0.444444	0
	237.42	0.79	864	2.06	2.06	864	864	46.8691	0.193941	0	0	0
	238.21	0.8	864	2.06	2.06	864	864	47.4624	0.196396	0	0	0
	239.01	0.8	864	2.06	2.06	864	864	47.4624	0.196396	0	0	0
	239.81	0.81	864	2.06	2.06	864	864	48.0557	0.198851	0	0	0
	240.62	0.79	864	2.06	2.06	864	864	46.8691	0.193941	0	0	0
	241.41	0.8	864	2.06	2.06	864	864	47.4624	0.196396	0	0	0
	242.21	0.79	864	2.06	2.06	864	864	46.8691	0.193941	0	0	0
	243	0.8	864	2.06	2.06	864	864	47.4624	0.196396	0	0	0
	243.8	0.79	832	2.06	4.12	768	800	86.7947	0.35915	0	0	0
	244.59	0.81	928	6.18	5.15	896	912	126.814	0.524746	0	0	1.37174
	245.4	0.78	864	4.12	5.665	832	848	124.902	0.516836	4	0.433333	0.712251
	246.18	0.8	864	7.21	5.665	928	896	135.356	0.560093	6	1.11111	0.694444
	246.98	0.81	1024	4.12	5.15	1056	1040	144.612	0.598394	8	1.575	0.685871
	247.79	0.79	1280	6.18	4.12	1408	1344	145.815	0.603373	10	1.975	0.351617
	248.58	0.8	1344	2.06	2.06	1216	1280	70.3147	0.290957	11	2.33333	0
	249.38	0.78	1088	2.06	2.06	1024	1056	56.5594	0.234039	11	2.38333	0
	250.16	0.8	960	2.06	2.06	960	960	52.736	0.218218	11	2.44444	-0.347222
	250.96	0.81	896	2.06	2.06	896	896	49.8355	0.206216	10	2.3625	0
	251.77	0.8	896	2.06	2.06	896	896	49.2203	0.20367	10	2.22222	0
	252.57	0.79	896	2.06	2.06	896	896	48.605	0.201124	10	2.19444	-1.05485
	253.36	0.79	896	2.06	2.06	896	896	48.605	0.201124	7	1.86528	-1.05485
	254.15	0.8	896	2.06	2.06	896	896	49.2203	0.20367	4	1.22222	0
	254.95	0.8	896	2.06	4.12	896	896	98.4405	0.40734	4	0.888889	0
	255.75	0.79	672	6.18	6.695	768	720	126.937	0.525257	4	0.877778	1.05485
	256.54	0.81	960	7.21	6.695	1120	1040	187.996	0.777913	7	1.2375	1.71468
	257.35	0.78	1504	6.18	4.12	1696	1600	171.392	0.709208	12	2.05833	0.712251
	258.13	0.8	1728	2.06	2.06	1472	1600	87.8933	0.363697	14	2.88889	0
	258.93	0.8	1184	2.06	5.15	1024	1104	151.616	0.627377	14	3.11111	0.694444
	259.73	0.79	1152	8.24	5.15	1216	1184	160.57	0.664428	16	3.29167	0.703235
	260.52	0.81	1280	2.06	2.06	1216	1248	69.4138	0.287229	18	3.825	-0.342936
	261.33	0.78	1216	2.06	2.06	1216	1216	65.129	0.269499	17	3.79167	-0.356125
	262.11	0.8	1184	2.06	2.06	1120	1152	63.2832	0.261862	16	3.66667	-1.04167
	262.91	0.79	960	2.06	2.06	864	912	49.473	0.204716	13	3.18194	-1.40647
	263.7	0.81	832	2.06	2.06	896	864	48.0557	0.198851	9	2.475	-0.342936
	264.51	0.81	864	2.06	2.06	864	864	48.0557	0.198851	8	1.9125	0
	265.32	0.8	864	2.06	2.06	896	880	48.3413	0.200033	8	1.77778	-0.347222
	266.12	0.8	864	2.06	2.06	864	864	47.4624	0.196396	7	1.66667	0
	266.92	0.79	896	2.06	2.06	896	896	48.605	0.201124	7	1.53611	0
	267.71	0.8	896	2.06	2.06	896	896	49.2203	0.20367	7	1.55556	0
	268.51	0.79	896	2.06	2.06	896	896	48.605	0.201124	7	1.53611	0
	269.3	0.83	864	2.06	2.06	896	880	50.1541	0.207534	7	1.61389	0
	270.13	0.78	896	2.06	2.06	896	896	47.9898	0.198578	7	1.51667	-0.712251
	270.91	0.8	896	2.06	2.06	896	896	49.2203	0.20367	5	1.33333	-1.73611
	271.71	0.79	896	2.06	2.06	864	880	47.7371	0.197533	0	0.548611	0
	272.5	0.8	864	2.06	2.06	864	864	47.4624	0.196396	0	0	0
	273.3	0.79	864	2.06	2.575	864	864	58.5864	0.242426	0	0	0
	274.09	0.8	800	3.09	3.09	768	784	64.6016	0.267317	0	0	1.38889
	274.89	0.79	896	3.09	3.09	864	880	71.6056	0.296299	4	0.438889	0
	275.68	0.8	864	3.09	3.09	896	880	72.512	0.30005	4	0.888889	0.347222
	276.48	0.81	928	3.09	3.09	928	928	77.423	0.320371	5	1.0125	0
5	277.29	0.81	928	3.09	3.09	928	928	77.423	0.320371	5	1.125	-0.342936
	278.1	0.8	928	3.09	3.09	928	928	76.4672	0.316416	4	1	-1.38889
	278.9	0.79	896	3.09	3.09	896	896	72.9075	0.301686	0	0.438889	0
	279.69	0.8	896	3.09	2.575	864	880	60.4267	0.250041	0	0	0
	280.49	0.8	896	2.06	2.06	864	880	48.3413	0.200033	0	0	0
	281.29	0.79	864	2.06	2.06	864	864	46.8691	0.193941	0	0	0
	282.08	0.8	864	2.06	2.06	864	864	47.4624	0.196396	0	0	0
	282.88	0.79	864	2.06	2.06	864	864	46.8691	0.193941	0	0	0
	283.67	0.8	864	2.06	2.06	864	864	47.4624	0.196396	0	0	0
	284.47	0.79	864	2.06	2.06	864	864	46.8691	0.193941	0	0	0
	285.26	0.8	864	2.06	2.06	864	864	47.4624	0.196396	0	0	0
	286.06	0.79	864	2.06	2.06	864	864	46.8691	0.193941	0	0	0
	286.85	0.82	864	2.06	2.06	864	864	48.649	0.201306	0	0	0
	287.67	0.79	864	2.06	2.06	864	864	46.8691	0.193941	0	0	0
	288.46	0.8	864	2.06	2.06	864	864	47.4624	0.196396	0	0	0
	289.26	0.79	864	2.06	2.06	864	864	46.8691	0.193941	0	0	0
	290.05	0.8	864	2.06	2.06	864	864	47.4624	0.196396	0	0	0
	290.85	0.81	864	2.06	2.06	864	864	48.0557	0.198851	0	0	0
	291.66	0.8	864	2.06	2.06	864	864	47.4624	0.196396	0	0	0
	292.46	0.79	864	2.06	2.06	864	864	46.8691	0.193941	0	0	0
	293.25	0.81	864	2.06	2.06	864	864	48.0557	0.198851	0	0	0
	294.06	0.8	864	2.06	2.06	864	864	47.4624	0.196396	0	0	0
	294.86	0.79	864	2.06	3.09	832	848	69.0018	0.285525	0	0	0
	295.65	0.8	736	4.12	4.12	832	784	86.1355	0.356423	0	0	0
	296.45	0.79	800	4.12	5.15	704	752	101.984	0.422002	0	0	1.75809
	297.24	0.8	928	6.18	6.18	928	928	152.934	0.632832	5	0.555556	1.73611
	298.04	0.81	1248	6.18	4.12	1408	1328	147.727	0.611283	10	1.6875	0.685871
	298.85	0.8	1472	2.06	2.06	1312	1392	76.4672	0.316416	12	2.44444	0
	299.65	0.79	1120	2.06	2.575	992	1056	71.6056	0.296299	12	2.63333	0.351617
	300.44	0.8	928	3.09	6.695	896	912	162.822	0.673748	13	2.77778	0.347222
	301.24	0.79	960	10.3	8.24	1024	992	215.251	0.890693	14	2.9625	1.05485
	302.03	0.8	1184	6.18	5.665	1248	1216	183.697	0.760126	17	3.44444	0.694444
	302.83	0.81	1344	5.15	4.12	1376	1360	151.286	0.626013	19	4.05	0.342936
	303.64	0.8	1408	3.09	4.12	1408	1408	154.692	0.640106	20	4.33333	0.347222
	304.44	0.79	1472	5.15	3.605	1504	1488	141.258	0.584517	21	4.49861	-0.351617
	305.23	0.8	1536	2.06	2.06	1472	1504	82.6197	0.341875	20	4.55556	-0.347222
	306.03	0.79	1376	2.06	2.06	1376	1376	74.6434	0.308869	19	4.27917	-0.351617
	306.82	0.8	1344	2.06	2.06	1248	1296	71.1936	0.294594	18	4.11111	-0.694444
	307.62	0.79	1184	2.06	2.06	1120	1152	62.4922	0.258588	16	3.73056	-0.703235
	308.41	0.8	960	2.06	2.06	896	928	50.9781	0.210944	14	3.33333	0
	309.21	0.8	896	2.06	2.06	896	896	49.2203	0.20367	14	3.11111	0
	310.01	0.79	896	2.06	2.06	896	896	48.605	0.201124	14	3.07222	-0.351617
	310.8	0.8	896	2.06	2.06	896	896	49.2203	0.20367	13	3	-0.347222
	311.6	0.8	896	2.06	2.06	896	896	49.2203	0.20367	12	2.77778	-0.694444
	312.4	0.8	896	2.06	2.06	896	896	49.2203	0.20367	10	2.44444	-0.694444
	313.2	0.8	896	2.06	2.06	896	896	49.2203	0.20367	8	2	-0.347222
	314	0.79	896	2.06	2.06	896	896	48.605	0.201124	7	1.64583	0
	314.79	0.82	896	2.06	2.06	896	896	50.4508	0.208762	7	1.59444	-0.338753
	315.61	0.79	896	2.06	2.06	896	896	48.605	0.201124	6	1.42639	-0.351617
	316.4	0.8	896	2.06	2.06	896	896	49.2203	0.20367	5	1.22222	-1.73611
	317.2	0.8	864	2.06	2.06	864	864	47.4624	0.196396	0	0.555556	0
	318	0.8	864	2.06	2.06	864	864	47.4624	0.196396	0	0	0
	318.8	0.8	864	2.06	2.06	864	864	47.4624	0.196396	0	0	0
	319.6	0.81	864	2.06	2.06	864	864	48.0557	0.198851	0	0	0
	320.41	0.81	864	2.06	2.06	864	864	48.0557	0.198851	0	0	0
	321.22	0.8	864	2.06	2.06	864	864	47.4624	0.196396	0	0	0
	322.02	0.79	864	2.06	2.06	864	864	46.8691	0.193941	0	0	0
	322.81	0.8	864	2.06	2.06	864	864	47.4624	0.196396	0	0	0
	323.61	0.79	864	2.06	2.06	864	864	46.8691	0.193941	0	0	0
	324.4	0.8	864	2.06	2.06	864	864	47.4624	0.196396	0	0	0
	325.2	0.8	864	2.06	2.06	864	864	47.4624	0.196396	0	0	0
	326	0.79	864	2.06	2.06	864	864	46.8691	0.193941	0	0	0
	326.79	0.81	864	2.06	2.06	864	864	48.0557	0.198851	0	0	0
	327.6	0.8	864	2.06	2.06	864	864	47.4624	0.196396	0	0	0
	328.4	0.79	864	2.06	2.06	864	864	46.8691	0.193941	0	0	0
	329.19	0.8	864	2.06	2.06	864	864	47.4624	0.196396	0	0	0
	329.99	0.79	864	2.06	2.06	864	864	46.8691	0.193941	0	0	0
	330.78	0.8	864	2.06	2.06	864	864	47.4624	0.196396	0	0	0
	331.58	0.8	864	2.06	2.06	864	864	47.4624	0.196396	0	0	0
	332.38	0.79	864	2.06	2.06	864	864	46.8691	0.193941	0	0	0
	333.17	0.8	864	2.06	2.06	864	864	47.4624	0.196396	0	0	0
	333.97	0.79	864	2.06	2.06	864	864	46.8691	0.193941	0	0	0
	334.76	0.8	864	2.06	2.06	864	864	47.4624	0.196396	0	0	0
	335.56	0.79	864	2.06	2.06	864	864	46.8691	0.193941	0	0	0
	336.35	0.82	864	2.06	2.06	864	864	48.649	0.201306	0	0	0
	337.17	0.79	864	2.06	2.06	864	864	46.8691	0.193941	0	0	0
	337.96	0.8	864	2.06	2.06	864	864	47.4624	0.196396	0	0	0
	338.76	0.79	864	2.06	2.06	864	864	46.8691	0.193941	0	0	0
	339.55	0.8	864	2.06	2.06	864	864	47.4624	0.196396	0	0	0
	340.35	0.79	864	2.06	2.06	864	864	46.8691	0.193941	0	0	0
	341.14	0.82	864	2.06	2.06	864	864	48.649	0.201306	0	0	0
	341.96	0.81	864	2.06	2.06	864	864	48.0557	0.198851	0	0	0
	342.77	0.81	864	2.06	2.06	864	864	48.0557	0.198851	0	0	0
	343.58	0.79	864	2.06	2.06	864	864	46.8691	0.193941	0	0	0
	344.37	0.8	864	2.06	2.06	864	864	47.4624	0.196396	0	0	0
	345.17	0.79	864	2.06	2.06	864	864	46.8691	0.193941	0	0	0
	345.96	0.8	864	2.06	2.06	864	864	47.4624	0.196396	0	0	0
	346.76	0.8	864	2.06	2.06	832	848	46.5835	0.192759	0	0	0
	347.56	0.79	832	2.06	3.09	800	816	66.3979	0.27475	0	0	0
	348.35	0.8	832	4.12	4.635	864	848	104.813	0.433708	0	0	1.38889
	349.15	0.79	736	5.15	5.665	832	784	116.956	0.483955	4	0.438889	1.05485
	349.94	0.8	832	6.18	6.695	1056	944	168.535	0.697388	7	1.22222	1.38889
	350.74	0.79	1376	7.21	4.635	1568	1472	179.665	0.743441	11	1.975	0.703235
	351.53	0.8	1664	2.06	3.09	1440	1552	127.885	0.529178	13	2.66667	0.347222
	352.33	0.81	992	4.12	6.695	992	992	179.319	0.742009	14	3.0375	1.02881
	353.14	0.81	1184	9.27	9.27	1312	1248	312.362	1.29253	17	3.4875	1.71468
	353.95	0.8	1472	9.27	5.665	1600	1536	232.038	0.960159	22	4.33333	0.694444
	354.75	0.79	1728	2.06	2.06	1696	1712	92.8703	0.384291	24	5.04722	0
	355.54	0.8	1344	2.06	5.665	1216	1280	193.365	0.800132	24	5.33333	0.694444
	356.34	0.79	1248	9.27	9.27	1312	1280	312.461	1.29294	26	5.48611	1.05485
	357.13	0.8	1408	9.27	5.665	1472	1440	217.536	0.900149	29	6.11111	0.347222
	357.93	0.79	1440	2.06	2.575	1312	1376	93.3043	0.386087	30	6.47361	0
	358.72	0.8	1088	3.09	6.18	1088	1088	179.302	0.741941	30	6.66667	0.694444
	359.52	0.8	1184	9.27	8.755	1184	1184	276.425	1.14383	32	6.88889	0.694444
6	360.32	0.79	1248	8.24	7.21	1248	1248	236.949	0.98048	34	7.24167	0.351617
	361.11	0.81	1280	6.18	6.18	1312	1296	216.251	0.89483	35	7.7625	0.342936
	361.92	0.8	1344	6.18	4.635	1344	1344	166.118	0.687386	36	7.88889	0.347222
	362.72	0.8	1376	3.09	2.575	1376	1376	94.4853	0.390974	37	8.11111	-0.347222
	363.52	0.81	1344	2.06	2.06	1344	1344	74.7533	0.309324	36	8.2125	0
	364.33	0.79	1312	2.06	2.06	1312	1312	71.1716	0.294503	36	7.9	-0.351617
	365.12	0.8	1312	2.06	1.545	1312	1312	54.0544	0.223673	35	7.88889	-0.347222
	365.92	0.81	1248	1.03	1.03	1248	1248	34.7069	0.143615	34	7.7625	-0.342936
	366.73	0.79	1280	1.03	1.03	1184	1232	33.4159	0.138273	33	7.35139	-0.351617
	367.52	0.8	1216	1.03	1.03	1216	1216	33.3995	0.138205	32	7.22222	-0.347222
	368.32	0.8	1216	1.03	2.06	1120	1168	64.1621	0.265498	31	7	0
	369.12	0.79	1152	3.09	4.635	1216	1184	144.513	0.597985	31	6.80278	0
	369.91	0.8	1152	6.18	4.12	1184	1168	128.324	0.530997	31	6.88889	0
	370.71	0.79	1184	2.06	2.06	1152	1168	63.3601	0.26218	31	6.80278	-0.351617
	371.5	0.8	1152	2.06	1.545	1152	1152	47.4624	0.196396	30	6.77778	0
	372.3	0.79	1152	1.03	1.545	1088	1120	45.5672	0.188554	30	6.58333	-0.703235
	373.09	0.8	1056	2.06	2.06	992	1024	56.2517	0.232766	28	6.44444	-0.694444
	373.89	0.79	992	2.06	2.575	992	992	67.2659	0.278342	26	5.925	0
	374.68	0.82	960	3.09	6.18	1024	992	167.569	0.693387	26	5.92222	0.677507
	375.5	0.8	1024	9.27	8.755	1056	1040	242.805	1.00471	28	6	0.694444
	376.3	0.8	1120	8.24	7.725	1152	1136	234.016	0.968342	30	6.44444	0.694444
	377.1	0.8	1216	7.21	8.24	1216	1216	267.196	1.10564	32	6.88889	1.04167
	377.9	0.8	1280	9.27	7.725	1312	1296	266.976	1.10473	35	7.44444	0.694444
7	378.7	0.79	1376	6.18	4.635	1408	1392	169.901	0.703037	37	7.9	0.703235
	379.49	0.79	1440	3.09	2.575	1440	1440	97.644	0.404044	39	8.33889	0
	380.28	0.8	1440	2.06	1.545	1440	1440	59.328	0.245495	39	8.66667	-0.347222
	381.08	0.8	1440	1.03	1.03	1408	1424	39.1125	0.161845	38	8.55556	-0.347222
	381.88	0.79	1408	1.03	1.03	1408	1408	38.1897	0.158026	37	8.22917	0
	382.67	0.8	1408	1.03	1.03	1408	1408	38.6731	0.160026	37	8.22222	0
	383.47	0.79	1376	1.03	1.545	1376	1376	55.9826	0.231652	37	8.11944	-0.703235
	384.26	0.81	1344	2.06	2.06	1312	1328	73.8634	0.305641	35	8.1	-1.37174
	385.07	0.8	1216	2.06	2.06	1152	1184	65.0411	0.269135	31	7.33333	-1.04167
	385.87	0.8	1088	2.06	2.06	1056	1072	58.8885	0.243677	28	6.55556	-0.694444
	386.67	0.79	1024	2.06	2.06	960	992	53.8127	0.222673	26	5.925	-1.05485
	387.46	0.8	864	2.06	2.575	832	848	58.2293	0.240949	23	5.44444	-0.694444
	388.26	0.79	800	3.09	3.09	800	800	65.096	0.269363	21	4.82778	0
	389.05	0.8	960	3.09	3.09	928	944	77.7856	0.321871	21	4.66667	0
	389.85	0.79	928	3.09	3.09	928	928	75.5114	0.312461	21	4.60833	0
	390.64	0.8	1056	3.09	3.09	1024	1040	85.696	0.354604	21	4.66667	0
8	391.44	0.8	1056	3.09	5.15	1056	1056	145.024	0.600099	21	4.66667	0.347222
	392.24	0.81	1088	7.21	7.21	1152	1120	218.03	0.902195	22	4.8375	1.02881
	393.05	0.79	1216	7.21	8.24	1216	1216	263.856	1.09182	25	5.15694	0.703235
	393.84	0.81	1312	9.27	9.785	1376	1344	355.078	1.46929	27	5.85	1.37174
	394.65	0.8	1472	10.3	10.3	1568	1520	417.493	1.72756	31	6.44444	1.38889
	395.45	0.81	1664	10.3	6.695	1728	1696	306.577	1.2686	35	7.425	0.685871
	396.26	0.79	1824	3.09	2.575	1856	1840	124.767	0.516279	37	7.9	0
	397.05	0.8	1568	2.06	5.665	1408	1488	224.787	0.930154	37	8.22222	0.694444
	397.85	0.8	1440	9.27	10.3	1472	1456	399.915	1.65482	39	8.44444	1.04167
	398.65	0.79	1536	11.33	10.815	1568	1552	442.002	1.82897	42	8.8875	0.703235
	399.44	0.8	1632	10.3	9.27	1664	1648	407.386	1.68573	44	9.55556	0.694444
	400.24	0.79	1696	8.24	9.27	1728	1712	417.916	1.72931	46	9.875	1.05485
	401.03	0.8	1792	10.3	9.27	1824	1808	446.938	1.8494	49	10.5556	0.694444
	401.83	0.81	1888	8.24	5.15	1888	1888	262.526	1.08632	51	11.25	0
	402.64	0.8	1920	2.06	2.06	1888	1904	104.593	0.432799	51	11.3333	0
	403.44	0.79	1920	2.06	1.545	1888	1904	77.4642	0.320542	51	11.1917	-0.351617
	404.23	0.8	1888	1.03	1.03	1856	1872	51.4176	0.212762	50	11.2222	-0.347222
	405.03	0.79	1824	1.03	0.515	1824	1824	24.7365	0.102358	49	10.8625	-0.703235
	405.82	0.8	1792	0	0	1760	1776	0	0	47	10.6667	-0.347222
	406.62	0.81	1728	0	0	1696	1712	0	0	46	10.4625	-1.71468
	407.43	0.81	1600	0	0	1504	1552	0	0	41	9.7875	-2.05761
	408.24	0.8	1376	0	1.545	1248	1312	54.0544	0.223673	35	8.44444	-1.73611
	409.04	0.79	1184	3.09	2.575	1120	1152	78.1152	0.323235	30	7.13194	-2.1097
	409.83	0.8	1056	2.06	2.06	1024	1040	57.1307	0.236403	24	6	-2.08333
	410.63	0.79	896	2.06	2.06	896	896	48.605	0.201124	18	4.60833	-1.75809
9	411.42	0.81	896	2.06	2.06	896	896	49.8355	0.206216	13	3.4875	-1.71468
	412.23	0.82	896	2.06	2.06	896	896	50.4508	0.208762	8	2.39167	-0.677507
	413.05	0.79	896	2.06	2.06	896	896	48.605	0.201124	6	1.53611	-2.1097
	413.84	0.8	896	2.06	2.06	864	880	48.3413	0.200033	0	0.666667	0
	414.64	0.79	864	2.06	2.575	864	864	58.5864	0.242426	0	0	0
	415.43	0.8	736	3.09	4.12	608	672	73.8304	0.305505	0	0	1.38889
	416.23	0.79	928	5.15	6.695	896	912	160.787	0.665326	4	0.438889	1.05485
	417.02	0.8	960	8.24	8.24	1120	1040	228.523	0.945611	7	1.22222	2.08333
	417.82	0.81	1568	8.24	4.635	1824	1696	212.246	0.878259	13	2.25	0.685871
	418.63	0.8	1920	1.03	3.605	1728	1824	175.347	0.725575	15	3.11111	0.347222
	419.43	0.79	1248	6.18	7.725	1216	1232	250.62	1.03705	16	3.40139	1.40647
	420.22	0.8	1344	9.27	6.18	1408	1376	226.765	0.938337	20	4	0.694444
	421.02	0.79	1568	3.09	2.575	1568	1568	106.323	0.439959	22	4.60833	0
	421.81	0.8	1312	2.06	2.06	1216	1264	69.4357	0.28732	22	4.88889	0
	422.61	0.79	1088	2.06	2.06	1024	1056	57.2845	0.237039	22	4.82778	-0.351617
	423.4	0.8	960	2.06	2.06	896	928	50.9781	0.210944	21	4.77778	0
	424.2	0.81	896	2.06	2.06	896	896	49.8355	0.206216	21	4.725	0
	425.01	0.8	896	2.06	2.06	896	896	49.2203	0.20367	21	4.66667	-0.347222
	425.81	0.79	896	2.06	2.06	896	896	48.605	0.201124	20	4.49861	0
	426.6	0.81	896	2.06	2.06	896	896	49.8355	0.206216	20	4.5	0
	427.41	0.8	896	2.06	2.06	896	896	49.2203	0.20367	20	4.44444	0
	428.21	0.8	896	2.06	2.06	896	896	49.2203	0.20367	20	4.44444	-0.347222
	429.01	0.79	896	2.06	2.06	896	896	48.605	0.201124	19	4.27917	0
	429.8	0.8	896	2.06	2.06	896	896	49.2203	0.20367	19	4.22222	0
	430.6	0.79	928	2.06	5.665	1024	976	145.598	0.602475	19	4.16944	0.351617
	431.39	0.8	992	9.27	8.755	1024	1008	235.334	0.973798	20	4.33333	1.04167
	432.19	0.79	1120	8.24	6.18	1184	1152	187.476	0.775765	23	4.71806	0.703235
	432.98	0.8	1248	4.12	3.605	1280	1264	121.513	0.50281	25	5.33333	0.347222
	433.78	0.79	1280	3.09	2.575	1280	1280	86.7947	0.35915	26	5.59583	-0.351617
	434.57	0.8	1280	2.06	2.06	1280	1280	70.3147	0.290957	25	5.66667	-0.347222
	435.37	0.81	1216	2.06	2.575	1216	1216	84.5424	0.349831	24	5.5125	0
	436.18	0.8	1248	3.09	4.12	1216	1232	135.356	0.560093	24	5.33333	0.347222
	436.98	0.79	1248	5.15	3.605	1248	1248	118.475	0.49024	25	5.37639	-0.351617
	437.77	0.8	1248	2.06	2.06	1216	1232	67.6779	0.280046	24	5.44444	0
	438.57	0.79	1184	2.06	1.545	1184	1184	48.171	0.199328	24	5.26667	-0.351617
	439.36	0.8	1120	1.03	1.545	1120	1120	46.144	0.190941	23	5.22222	-0.347222
	440.16	0.81	928	2.06	2.06	832	880	48.9456	0.202534	22	5.0625	-0.342936
	440.97	0.8	896	2.06	2.06	896	896	49.2203	0.20367	21	4.77778	0
	441.77	0.79	896	2.06	2.06	896	896	48.605	0.201124	21	4.60833	-0.351617
	442.56	0.8	864	2.06	2.06	864	864	47.4624	0.196396	20	4.55556	0
	443.36	0.79	864	2.06	2.06	896	880	47.7371	0.197533	20	4.38889	0
	444.15	0.81	896	2.06	2.06	864	880	48.9456	0.202534	20	4.5	-0.342936
	444.96	0.8	896	2.06	2.06	896	896	49.2203	0.20367	19	4.33333	0
	445.76	0.8	896	2.06	2.06	864	880	48.3413	0.200033	19	4.22222	-1.38889
	446.56	0.81	864	2.06	2.06	864	864	48.0557	0.198851	15	3.825	-1.71468
	447.37	0.79	896	2.06	2.06	864	880	47.7371	0.197533	10	2.74306	-1.05485
	448.16	0.8	896	2.06	2.06	896	896	49.2203	0.20367	7	1.88889	-0.694444
	448.96	0.79	896	2.06	2.06	896	896	48.605	0.201124	5	1.31667	-1.75809
	449.75	0.8	864	2.06	2.06	896	880	48.3413	0.200033	0	0.555556	0
	450.55	0.79	864	2.06	2.06	864	864	46.8691	0.193941	0	0	0
	451.34	0.8	864	2.06	2.06	864	864	47.4624	0.196396	0	0	0
	452.14	0.8	864	2.06	2.06	864	864	47.4624	0.196396	0	0	0
	452.94	0.79	864	2.06	2.06	864	864	46.8691	0.193941	0	0	0
	453.73	0.8	864	2.06	2.06	864	864	47.4624	0.196396	0	0	0
	454.53	0.79	864	2.06	2.06	832	848	46.0012	0.19035	0	0	0
	455.32	0.8	864	2.06	2.06	864	864	47.4624	0.196396	0	0	0
	456.12	0.8	864	2.06	2.06	864	864	47.4624	0.196396	0	0	0
	456.92	0.82	864	2.06	2.06	864	864	48.649	0.201306	0	0	0
	457.74	0.81	864	2.06	2.06	864	864	48.0557	0.198851	0	0	0
	458.55	0.81	864	2.06	2.06	864	864	48.0557	0.198851	0	0	0
	459.36	0.8	864	2.06	2.06	864	864	47.4624	0.196396	0	0	0
	460.16	0.79	864	2.06	2.06	864	864	46.8691	0.193941	0	0	0
	460.95	0.83	864	2.06	2.06	864	864	49.2422	0.203761	0	0	0
	461.78	0.81	864	2.06	2.06	864	864	48.0557	0.198851	0	0	0
	462.59	0.8	864	2.06	2.06	864	864	47.4624	0.196396	0	0	0
	463.39	0.79	864	2.06	2.06	864	864	46.8691	0.193941	0	0	0
	464.18	0.8	864	2.06	2.06	864	864	47.4624	0.196396	0	0	0
	464.98	0.8	864	2.06	2.06	864	864	47.4624	0.196396	0	0	0
	465.78	0.79	864	2.06	2.06	864	864	46.8691	0.193941	0	0	0
	466.57	0.8	864	2.06	2.06	864	864	47.4624	0.196396	0	0	0
	467.37	0.79	864	2.06	2.06	864	864	46.8691	0.193941	0	0	0
	468.16	0.8	864	2.06	2.06	864	864	47.4624	0.196396	0	0	0
	468.96	0.79	864	2.06	2.06	864	864	46.8691	0.193941	0	0	0
	469.75	0.8	864	2.06	2.06	864	864	47.4624	0.196396	0	0	0
	470.55	0.79	864	2.06	2.06	864	864	46.8691	0.193941	0	0	0
	471.34	0.79	864	2.06	2.06	864	864	46.8691	0.193941	0	0	0
	472.13	0.82	864	2.06	2.06	864	864	48.649	0.201306	0	0	0
	472.95	0.8	864	2.06	2.06	864	864	47.4624	0.196396	0	0	0
	473.75	0.79	864	2.06	2.06	864	864	46.8691	0.193941	0	0	0
	474.54	0.79	864	2.06	2.06	864	864	46.8691	0.193941	0	0	0
	475.33	0.8	864	2.06	2.06	864	864	47.4624	0.196396	0	0	0
	476.13	0.8	864	2.06	2.06	864	864	47.4624	0.196396	0	0	0
	476.93	0.81	864	2.06	2.06	864	864	48.0557	0.198851	0	0	0
	477.74	0.8	864	2.06	2.06	864	864	47.4624	0.196396	0	0	0
	478.54	0.79	864	2.06	2.06	864	864	46.8691	0.193941	0	0	0
	479.33	0.79	864	2.06	2.06	832	848	46.0012	0.19035	0	0	0
	480.12	0.8	864	2.06	2.06	864	864	47.4624	0.196396	0	0	0
	480.92	0.81	864	2.06	2.06	864	864	48.0557	0.198851	0	0	0
	481.73	0.82	864	2.06	2.06	864	864	48.649	0.201306	0	0	0
	482.55	0.79	864	2.06	2.06	864	864	46.8691	0.193941	0	0	0
	483.34	0.8	864	2.06	2.06	864	864	47.4624	0.196396	0	0	0
	484.14	0.78	864	2.06	2.06	864	864	46.2758	0.191486	0	0	0
	484.92	0.8	864	2.06	2.06	864	864	47.4624	0.196396	0	0	0
	485.72	0.8	864	2.06	2.06	864	864	47.4624	0.196396	0	0	0
	486.52	0.8	864	2.06	2.06	864	864	47.4624	0.196396	0	0	0
	487.32	0.79	864	2.06	2.06	832	848	46.0012	0.19035	0	0	0
	488.11	0.79	864	2.06	2.06	864	864	46.8691	0.193941	0	0	0
	488.9	0.81	864	2.06	2.06	864	864	48.0557	0.198851	0	0	0
	489.71	0.78	864	2.06	2.06	864	864	46.2758	0.191486	0	0	0
	490.49	0.81	864	2.06	2.06	832	848	47.1658	0.195169	0	0	0
	491.3	0.78	864	2.06	2.06	864	864	46.2758	0.191486	0	0	0
	492.08	0.81	864	2.06	2.06	864	864	48.0557	0.198851	0	0	0
	492.89	0.79	864	2.06	2.06	864	864	46.8691	0.193941	0	0	0
	493.68	0.8	832	2.06	2.06	864	848	46.5835	0.192759	0	0	0
	494.48	0.8	864	2.06	2.06	864	864	47.4624	0.196396	0	0	0
	495.28	0.83	864	2.06	2.06	864	864	49.2422	0.203761	0	0	0
	496.11	0.8	864	2.06	2.06	864	864	47.4624	0.196396	0	0	0
	496.91	0.8	864	2.06	2.06	864	864	47.4624	0.196396	0	0	0
	497.71	0.83	864	2.06	2.06	864	864	49.2422	0.203761	0	0	0
	498.54	0.78	864	2.06	2.06	864	864	46.2758	0.191486	0	0	0
	499.32	0.81	864	2.06	2.06	864	864	48.0557	0.198851	0	0	0
	500.13	0.78	864	2.06	2.06	864	864	46.2758	0.191486	0	0	0
	500.91	0.8	864	2.06	2.06	864	864	47.4624	0.196396	0	0	0
	501.71	0.8	864	2.06	2.06	864	864	47.4624	0.196396	0	0	0
	502.51	0.79	864	2.06	2.06	864	864	46.8691	0.193941	0	0	0
	503.3	0.8	864	2.06	2.06	864	864	47.4624	0.196396	0	0	0
	504.1	0.82	864	2.06	2.06	864	864	48.649	0.201306	0	0	0
	504.92	0.8	864	2.06	2.06	864	864	47.4624	0.196396	0	0	0
	505.72	0.79	864	2.06	2.06	864	864	46.8691	0.193941	0	0	0
	506.51	0.81	864	2.06	2.06	864	864	48.0557	0.198851	0	0	0
	507.32	0.8	832	2.06	2.06	864	848	46.5835	0.192759	0	0	0
	508.12	0.81	864	2.06	2.06	864	864	48.0557	0.198851	0	0	0
	508.93	0.8	864	2.06	2.06	832	848	46.5835	0.192759	0	0	0
	509.73	0.79	864	2.06	2.06	864	864	46.8691	0.193941	0	0	0
	510.52	0.8	864	2.06	2.06	864	864	47.4624	0.196396	0	0	0
	511.32	0.79	864	2.06	2.06	864	864	46.8691	0.193941	0	0	0
	512.11	0.8	864	2.06	2.06	832	848	46.5835	0.192759	0	0	0
	512.91	0.8	832	2.06	2.06	832	832	45.7045	0.189122	0	0	0
	513.71	0.79	832	2.06	2.06	864	848	46.0012	0.19035	0	0	0
	514.5	0.8	864	2.06	2.06	832	848	46.5835	0.192759	0	0	0
	515.3	0.79	832	2.06	3.09	832	832	67.6998	0.280137	0	0	0
	516.09	0.8	704	4.12	4.12	736	720	79.104	0.327327	0	0	0
	516.89	0.79	896	4.12	5.15	864	880	119.343	0.493832	0	0	1.75809
	517.68	0.8	736	6.18	6.18	928	832	137.114	0.567367	5	0.555556	1.73611
	518.48	0.79	1216	6.18	4.635	1440	1328	162.089	0.670713	10	1.64583	1.40647
	519.27	0.8	1728	3.09	2.575	1792	1760	120.853	0.500083	14	2.66667	0
	520.07	0.8	1408	2.06	2.575	1280	1344	92.288	0.381881	14	3.11111	0
	520.87	0.79	928	3.09	5.665	992	960	143.211	0.592598	14	3.07222	0.351617
	521.66	0.8	1056	8.24	5.15	1120	1088	149.419	0.618284	15	3.22222	0.347222
	522.46	0.79	1152	2.06	2.06	1152	1152	62.4922	0.258588	16	3.40139	0
	523.25	0.8	1120	2.06	4.12	1088	1104	121.293	0.501901	16	3.55556	0
	524.05	0.79	1152	6.18	6.18	1216	1184	192.684	0.797314	16	3.51111	0.703235
	524.84	0.8	1248	6.18	5.665	1344	1296	195.782	0.810134	18	3.77778	1.04167
	525.64	0.79	1440	5.15	3.605	1472	1456	138.221	0.571947	21	4.27917	0
	526.43	0.82	1344	2.06	3.605	1280	1312	129.28	0.534952	21	4.78333	0
	527.25	0.79	1056	5.15	6.695	1024	1040	183.354	0.758705	21	4.60833	0.703235
	528.04	0.8	1120	8.24	7.725	1152	1136	234.016	0.968342	23	4.88889	0.694444
	528.84	0.82	1216	7.21	6.18	1248	1232	208.109	0.861143	25	5.46667	0.338753
	529.66	0.82	1280	5.15	6.18	1312	1296	218.92	0.905877	26	5.80833	0.338753
	530.48	0.79	1344	7.21	6.695	1344	1344	236.949	0.98048	27	5.81528	0.703235
	531.27	0.8	1408	6.18	3.09	1440	1424	117.338	0.485535	29	6.22222
10	532.07
